# Supplementary material for: Vapour Application of Sage Essential Oil Maintain Tomato Fruit Quality in Breaker and Red Ripening Stages
Source: Plants (Basel). 2021 Dec 1;10(12):2645. doi: 10.3390/plants10122645 (PMC8703985; doi:10.3390/plants10122645)
Supplement: Supplementary file 1 [file plants-10-02645-s001.zip]

Archive with 1 entries (1 files):
- plants-1487121-supplementary.pdf
